# Supplementary material for: Maize DNA Methylation in Response to Drought Stress Is Involved in Target Gene Expression and Alternative Splicing
Source: Int J Mol Sci. 2021 Jul 31;22(15):8285. doi: 10.3390/ijms22158285 (PMC8347047; doi:10.3390/ijms22158285)
Supplement: Supplementary file 1 [file ijms-22-08285-s001.zip]

Archive with 3 entries (3 files):
- Supplemental Figure.pdf
- Supplemental Materials.pdf
- Supplemental Tables.xlsx
